# Supplementary material for: Mental health interventions for adolescents living with HIV or affected by HIV in low- and middle-income countries: systematic review
Source: BJPsych Open. 2020 Sep 4;6(5):e104. doi: 10.1192/bjo.2020.67 (PMC7488323; doi:10.1192/bjo.2020.67)
Supplement: Supplementary file 1 [file bjosup.zip]

Archive with 3 entries (3 files):
- S2056472420000678sup001.doc
- S2056472420000678sup002.docx
- S2056472420000678sup003.zip
